# Supplementary material for: Genetics of phenotypic plasticity and biomass traits in hybrid willows across contrasting environments and years
Source: Ann Bot. 2017 Apr 25;120(1):87–100. doi: 10.1093/aob/mcx029 (PMC5737545; doi:10.1093/aob/mcx029)
Supplement: Supplementary Data [file mcx029_supp.zip]

Archive with 5 entries (5 files):
- aob-16891-s05.docx
- aob-16891-s01.xlsx
- aob-16891-s02.xlsx
- aob-16891-s03.xlsx
- aob-16891-s04.xlsx
