# Supplementary material for: Genetics of phenotypic plasticity and biomass traits in hybrid willows across contrasting environments and years
Source: Ann Bot. 2017 Apr 25;120(1):87–100. doi: 10.1093/aob/mcx029 (PMC5737545; doi:10.1093/aob/mcx029)
Supplement: Supplementary Data [file mcx029_supp.zip › aob-16891-s01.xlsx]

## Sheet: Sheet1
Supplementary Data, Table S1. Management and measurements in the field experiments.
	Field experiment activity	Planting in Pustnäs			Cut down	Fertiliser				Fertiliser			Harvest, Pustnäs				Cut down in Pustnäs for cuttings	Fertiliser in Pustnäs, Planting in Cavallermaggiore				Fertiliser in Pustnäs							Harvest, Pustnäs
		spring	summer	autumn	winter	spring	summer	autumn	winter	spring	summer	autumn	winter	spring	summer	autumn	winter	spring	summer	autumn	winter	spring	summer	autumn	winter	spring	summer	autumn	winter
	Measurement	2008				2009				2010				2011				2012				2013				2014				time
	BB																									1,2
																										1,3
																										2,3
	LS																							4,5
																								4,6
																								5,6
	Nsh																							7,8
																								7,9
																								8,9
	MeanD																							10,11
																								10,12
																								11,12
	SumBA																							13,14
																								13,15				16
																								14,15				16
	FW
	Pustnäs, filled								Evaluated contrasts indicated with same number
	Cavallermaggiore, irrigated (IRR), stripes
	Cavallermaggiore, non irrigated (NI), no fill
