# Supplementary material for: Genetics of phenotypic plasticity and biomass traits in hybrid willows across contrasting environments and years
Source: Ann Bot. 2017 Apr 25;120(1):87–100. doi: 10.1093/aob/mcx029 (PMC5737545; doi:10.1093/aob/mcx029)
Supplement: Supplementary Data [file mcx029_supp.zip › aob-16891-s02.xlsx]

## Sheet: Summary across env
Supplementary Data, Table S2. Overview of QTL across environments and environmental contrasts (plasticity)
Colored cells= significant QTLs, red LOD-values=LOD above 3, * = not measured/not estimated
red cell=diameter based traits, blue= bud burst, orange=leaf senscence, grey=number of shoots, green= fresh weight
								Plasticity
				Pustnäs	Cavall, IRR	Cavall, NI	Pu-IRR	Pu-NI	IRR-NI
Cluster	Trait	Linkage group	Peak Position, cM	LOD	LOD	LOD	LOD	LOD	LOD
A	MeanD13	LGI	43.418	4.95	0.6	0.4	3.3	3.5	0.3
A	SumBA13	LGI	43.418	5.33	0.6	0.4	2.3	3.3	0.5
B	MeanD13	LGI	130.317	0.39	5.71	6.25	3.6	3.7	0.5
B	MeanD14	LGI	131	*	4.8	5.18	*	*	*
B	SumBA13	LGI	121.4	1.3	9.46	4.95	6.45	3.3	3.5
B	SumBA14	LGI	160	*	8.83	4.89	*	*	0.7
C	BB14	LGII	69.758	11.58	16.4	12.06	0.7	0.6	1
C	LS10	LGII	71.8	19.6	*	*	*	*	*
C	LS13	LGII	69.758	12.96	6.44	6.57	3.9	3	0.2
C	Nsh10	LGII	79.289	5.2	*	*	*	*	*
C	Nsh13	LGII	74.656	5.32	2.4	3.4	0.7	0.7	0.3
C	Nsh14	LGII	68.758	8.89	5.15	2.7	*	*	*
C	MeanD13	LGII	65.043	0.6	4.91	3	2.9	1.9	0.7
C	MeanD14	LGII	65	*	7.55	5.82	*	*	*
C	SumBA13	LGII	76.083	4.26	1.1	0.7	5.35	4.69	0.3
C	FW10	LGII	76.083	4.57	*	*	*	*	*
C	FW14	LGII	75.656	4.91	*	*	*	*	*
D	BB14	LGIII	129.3	3.2	6.24	6.05	1.6	1.6	0.9
D	LS10	LGIII	125.7	6.1	*	*	*	*	*
D	LS13	LGIII	122.1	2.3	7.89	5.07	4.7	2.7	0.5
D	FW14	LGIII	124.735	4.71	*	*	*	*	*
E	Nsh13	B (IV)	33.733	1.7	5.23	4.2	1.9	1	0.6
E	Nsh14	B (IV)	34.733	1.1	6.08	4.3	*	*	*
E	MeanD09	B (IV)	0	4.63	*	*	*	*	*
E	SumBA14	B (IV)	27	*	4.73	2	*	*	1.7
F	Nsh09	LGV_male	62.044	5.29	*	*	*	*	*
F	Nsh10	LGV_male	65.044	5.16	*	*	*	*	*
	Nsh10	LGVI-2	0	5.35	*	*	*	*	*
G	Nsh13	LGVI-1	4.276	5.01	0.3	0.1	2.1	3.2	0.3
G	SumBA09	LGVI-1	4.276	4.8	*	*	*	*	*
G	SumBA13	LGVI-1	4.276	9.08	2.2	0.9	2.2	3.9	1
G	FW10	LGVI-1	4.276	6.63	*	*	*	*	*
G	FW14	LGVI-1	4.276	10.16	*	*	*	*	*
	BB14	LGVI-1	32.06	5.51	2.1	2.1	1.4	2	1.3
H	BB14	LGVI-1	58.163	5.31	2.7	3.6	2.1	1.8	0.7
H	Nsh10	LGVI-1	46.991	5.2	*	*	*	*	*
H	Nsh13	LGVI-1	45.991	5.39	1.3	2	2.3	1.6	1.4
H	Nsh14	LGVI-1	75.534	4.86	2.2	1.2	*	*	*
H	MeanD09	LGVI-1	50.759	7.49	*	*	*	*	*
H	MeanD13	LGVI-1	49.808	5.29	6.59	5.61	2.1	1.6	0.4
H	MeanD14	LGVI-1	67.7	*	7.07	4.68	*	*	*
H	SumBA09	LGVI-1	48.566	5.45	*	*	*	*	*
H	SumBA13	LGVI-1	45.568	6.12	5.01	5.2	1.9	1.1	2.4
H	SumBA14	LGVI-1	70.2	*	5.21	5	*	*	1.8
H	FW10	LGVI-1	48.566	5.39	*	*	*	*	*
H	FW14	LGVI-1	46.991	6.26	*	*	*	*	*
	LS13	LGVII	3	1.6	3.1	0.1	5.37	1.5	3.1
	BB14	LGVII	48.463	0.7	2.8	2.1	5.15	4	1.7
I	BB14	LGVIII	73	11.58	16.4	12.06	0.8	1.4	0.8
	MeanD13	LGIX	49.818	5.02	2	1.5	1.4	1.5	0.4
J	LS10	LGX	89.5	10.3	*	*	*	*	*
J	LS13	LGX	89.805	6.09	2.6	2.9	1.4	1.4	0.7
J	MeanD13	LGX	83.2	2.23	7.29	9.09	4.52	5.22	0.3
J	MeanD14	LGX	87	*	9.14	11.51	*	*	*
J	SumBA13	LGX	89.8	2.8	10.8	10.81	7.44	6.69	0.6
J	SumBA13	LGX	102	1.2	10.55	* (7,8) #	* (6,2) #	* (4,6) #	1.3
J	SumBA14	LGX	84	*	11.2	10.73	*	*	0.5
K	SumBA13	LGXII	38.668	5.31	3.1	1.5	2.3	2.2	0.5
K	FW14	LGXII	38.668	4.39	*	*	*	*	*
	Nsh14	LGXIII	62.8	1.4	1.8	5.02	*	*	*
L	SumBA13	LGXIV_male	7.015	5.89	0.6	0.4	3.3	3.4	0.3
L	FW14	LGXIV_male	9.015	5.75	*	*	*	*	*
M	MeanD13	LGXIV_male	82.258	4.72	8.39	6.79	2.3	1	2.4
M	MeanD14	LGXIV_male	85	*	6.29	4.55	*	*	*
N	BB14	LGXVI	75.894	0.1	4.5	3.3	4.42	3.2	2.6
N	MeanD13	LGXVI	89.6	2	4.81	3.4	1.2	0.4	1.2
O	BB14	LGXVI	102.814	1.6	7.61	7.88	4.2	4.3	0.9
P	Nsh13	LGXVII	95.242	1	9.11	6.4	10.65	7.73	0.6
P	Nsh14	LGXVII	86.948	0.5	8.27	5.66	*	*	*
P	MeanD13	LGXVII	88.948	1.3	4.37	12.51	7.52	18.04	6.31
P	MeanD14	LGXVII	93	*	5.7	14.12	*	*	*
P	SumBA13	LGXVII	98.2	1.6	11.87	21.25	14.34	22.9	2.3
P	SumBA14	LGXVII	93	*	10.86	17.44	*	*
Q	Nsh13	LGXVIII	21.608	2.8	6.74	4	2.8	2.9	2.4
Q	Nsh14	LGXVIII	13.608	5.2	5.06	3.1	*	*	*
	MeanD09	LGXVIII	85.229	5.4	*	*	*	*	*
R	Nsh10	LGXIX	41.271	4.86	*	*	*	*	*
R	Nsh13	LGXIX	19.263	7.17	2.3	2.5	1.1	1.1	0.3
R	Nsh14	LGXIX	17.263	4.82	3.7	2.7	*	*	*
R	SumBA09	LGXIX	17.263	4.31	*	*	*	*	*
R	SumBA13	LGXIX	18.263	5.99	1.1	1.1	2.1	1.7	0.7
R	FW10	LGXIX	16.875	5.99	*	*	*	*	*
R	FW14	LGXIX	15.875	4.6	*	*	*	*	*
# Overlapping QTLs on X between 80-100 CM för NI, Pu-IRR, Pu-NI
