# Supplementary material for: Genetics of phenotypic plasticity and biomass traits in hybrid willows across contrasting environments and years
Source: Ann Bot. 2017 Apr 25;120(1):87–100. doi: 10.1093/aob/mcx029 (PMC5737545; doi:10.1093/aob/mcx029)
Supplement: Supplementary Data [file mcx029_supp.zip › aob-16891-s03.xlsx]

## Sheet: Sheet1
Supplementary Data, Table S3. Plasticity QTL for different traits across years at the same experiment.
Interval mapping is used with a regression model, 1000 permutations to declare significance threshold.
Environment	Plasticity trait	Cluster (see Table 5, Figure 2)	LOD threshold	Linakge group	Peak position (cM)	LOD	% Explained	2 (1-LOD) region (cM)
Pustnäs	LS_Pu_10-13		4.4	No QTL
	Nsh_Pu_09-10	N, O (overlap between two clusters)	4.4	LGXVI	86.6	4.4	4.3	67(78-101)122
	Nsh_Pu_09-13	I (overlap in the end of cluster I)	4.4	LGVIII	45.2	4.5	4.4	35.5(39-57)61
	Nsh_Pu_09-14	C	4.5	S1_II_finmap	65.0	6.1	5.9	61(63-73)75
	Nsh_Pu_10-13		4.4	No QTL
	Nsh_Pu_10-14	C	4.6	S1_II_finmap	51.9	5.5	5.3	51(51-55)71
	Nsh_Pu_13-14		4.5	No QTLs
	MeanD_Pu_09-13		4.4	No QTLs
	SumBA_Pu_09-13	I (overlap in the end of cluster I)	4.4	LGVIII	52.2	5.0	4.8	35.5 (37.5-64.2)71.6
	FWt_Pu_10-14	F (starting where F ends)	4.5	LGV_male	89.9	4.8	4.7	82(82-97)97
	FWt_Pu_10-14	I (overlap with QTLs on LG VIII above)	4.5	LGVIII	92.6	5.0	4.9	54(83-107)108.5
Cavallermaggiore- Irregated	Nsh_IRR_13-14		4.4	No QTLs
	MeanD_IRR_13-14	I	4.5	LGVIII	0.0	4.5	4.4	0(0-9)23
	SumBA_IRR_13-14		4.6	No QTLs
Cavallermaggiore- Non irregated	Nsh_NI_13-14		4.4	No QTLs
	MeanD_NI_13-14		4.4	No QTLs
	SumBA_NI_13-14		4.4	No QTLs
