# Supplementary material for: Genetics of phenotypic plasticity and biomass traits in hybrid willows across contrasting environments and years
Source: Ann Bot. 2017 Apr 25;120(1):87–100. doi: 10.1093/aob/mcx029 (PMC5737545; doi:10.1093/aob/mcx029)
Supplement: Supplementary Data [file mcx029_supp.zip › aob-16891-s04.xlsx]

## Sheet: IM + K-W
Supplementary Data, Table S4. Grand parental genotypes and Kruskal-Wallis test for markers in peak positions of selected clusters.
Pedigree: 78195 (female, S. vim.) x 78101 (male, S. vim.) -->Orm, 79069 (female, S. schwerinii) x Orm (male, S. vim)--> Björn, 78183 (female, S. vim) x Björn (male, hybrid) --> S1 offspring population
												1) Effects for placticity traits not in % of mean (see M&M)
			If AFLP-marker closest, the second closest non-AFLP marker was taken									From Tab 5	From Tab 5	From Tab 5
Cluster	Trait	Peak position of QTL, interval mapping (IM), marked with same green colour= same QTL	Marker closest to peak position of QTL (stars indicate sign. in Kruskal-Wallis (K-W) analyses)	Position of marker	Marker raw data for 78195	Marker raw data for 78101	Marker raw data for Orm	Marker raw data for 79069	Marker raw data for 78183	Marker raw data for Bjorn	Allel origin in pop	Maternal effect (absolute value) in % (IM) 1)	Paternal effect (absolute value) in % (IM) 1)	Interaction effects (absolute value) i % (IM) 1)	Genotype for female (78183) in IM & K-W analysis	Genotype for male (Björn) in IM & K-W analysis	phenotypic value for offspring genotype in K-W	phenotypic value for offspring genotype in K-W	phenotypic value for offspring genotype in K-W	phenotypic value for offspring genotype in K-W	Phase for marker when info needed for explanation	Comments
B	MeanD13 (IRR)	130.3	I-15_sa ***	125.3	AA	AA	AA	GG	AA	AG	G-schw	6	6	4	nn	np	nn=11,6	np=11,1				np genotype lower growth
B	MeanD13 (IRR)	130.3	I_DT_11_sa ******	138.3	AA	AA	AA	GG	AA	AG	G-schw				nn	np	nn=11,7	np=11,0
B	MeanD13 (NI)	134.3	I_DT_11_sa *****	138.3	AA	AA	AA	GG	AA	AG	G-schw	6	7	5	nn	np	nn=11,0	np=10,3
B	MeanD14 (IRR)	131.4	I_DT_11_sa *****	138.3	AA	AA	AA	GG	AA	AG	G-schw	5	7	3	nn	np	nn=16,7	np=15,7
B	MeanD14 (NI)	167.3	only AFLP-markers close									10	11	8
B	MeanD14 (NI)	167.3	SB331 *******	138.5	No grand parental data										ab	cd	ac=14,1	ad=15,5	bc=15,4	bd=15,8
B	SumBA13 (IRR)	130.3	I_DT_11_sa ******	138.3	AA	AA	AA	GG	AA	AG	G-schw	20	15	0	nn	np	nn=468,8	np=407,7
B	SumBA13 (NI)	134.3	I_DT_11_sa ****	138.3	AA	AA	AA	GG	AA	AG	G-schw	14	11	7	nn	np	nn=429,4	np=383,3
B	SumBA13 (P:Pu-IRR)	122.4	I-15_sa ******	125.3	AA	AA	AA	GG	AA	AG	G-schw	0.35	0.54	0.11	nn	np	nn=-0,18	np=0,21
B	SumBA14 (IRR)	130.3	I-15_sa ******	125.3	AA	AA	AA	GG	AA	AG	G-schw	21	17	0	nn	np	nn=1098,5	np=937,9
B	SumBA14 (NI)	160.3	only AFLP-markers close									22	19	9
B	SumBA14 (NI)	160.3	SB331 ******	138.5	No grand parental data										ab	cd	ac=840,0	ad=992,4	bc=1020,8	bd=1076,4
C	BB14 (Pu)	69.8	II-8_sa **	67.8	AG	AG	AA	AA	AG	AA	G-vim	2	6	1	lm	ll	lm=3,37	ll=3,44
C	BB14 (Pu)	69.8	II_f20_2*******	65	No grand parental data										nn	np	nn=3,3	np=3,5			{-0}	np genotype --> earlier start
C	BB14 (IRR)	73.7	II_f31*******	73.6	No grand parental data							6	14	1	nn	np	nn=2,49	np=2,86			{-0}	np genotype --> earlier start
C	BB14 (IRR)	73.7	II-8_sa **	67.8	AG	AG	AA	AA	AG	AA	G-vim				lm	ll	lm=2,62	ll=2,72
C	BB14 (NI)	73.7	II_f31*******	73.6	No grand parental data							5	12	1	nn	np	nn=2,59	np=2,89			{-0}	np genotype --> earlier start
C	BB14 (NI)	73.7	II-8_sa **	67.8	AG	AG	AA	AA	AG	AA	G-vim				lm	ll	lm=2,67	ll=2,78
C	LS10 (Pu)	71.8	II-8_sa **	67.8	AG	AG	AA	AA	AG	AA	G-vim	4	17	2	lm	ll	lm=1,72	ll=1,78
C	LS10 (Pu)	71.8	II_f31*******	73.6	No grand parental data										nn	np	nn=1,88	np=1,59			{-0}	nn genotype later stop
C	LS13 (Pu)	69.8	II-8_sa *	67.8	AG	AG	AA	AA	AG	AA	G-vim	3	8	1	lm	ll	lm=1, 94	ll=1,98
C	LS13 (Pu)	69.8	II_f31*******	73.6	No grand parental data										nn	np	nn=2,02	np=1,89			{-0}	nn genotype later stop
C	LS13 (IRR)	120.2	II-21_sa( ns)	126.1	CC	CC	CC	CC	CG	CC	G-vim	1	6	1	lm	ll	lm=2,93	ll=2,97				II_f31 and XIV_20_sa in repulsion
C	LS13 (IRR)	120.2	II_36_sa*	107.2	AA	AT	AT	AA	AT	AA	T-vim				lm	ll	lm=2,97	ll=2,93
C	LS13 (IRR)	120.2	XIV_20_sa*******	99	GG	AA	AG	AA	AA	AG	G-vim				nn	np	nn=2,88	np=3,01			{-1}	np genotype later stop
C	LS13 (NI)	69.8	II-8_sa (ns)	67.8	AG	AG	AA	AA	AG	AA	G-vim	1	4	1	lm	ll	lm=2,52	ll=2,50
C	LS13 (NI)	69.8	II_f31*******	73.6	No grand parental data										nn	np	nn=2,55	np=2,45			{-0}	nn genotype later stop
C	Nsh10 (Pu)	79.3	II_f26**	79.3	No grand parental data							3	6	5	lm	ll	lm=4,89	ll=4,73
C	Nsh10 (Pu)	79.3	II_f123******	79	No grand parental data										hk	hk	hh=4,95	hk=4,89	kk=4,52
C	Nsh10 (Pu)	79.3	II-8_sa ***	67.8	AG	AG	AA	AA	AG	AA	G-vim				lm	ll	lm=4,72	ll=4,90			{0-}
C	Nsh13 (Pu)	74.7	II_f31*******	73.6	No grand parental data							6	11	3	nn	np	nn=9,10	np=10,09			{-0}
C	Nsh13 (Pu)	74.7	II-8_sa ***	67.8	AG	AG	AA	AA	AG	AA	G-vim				lm	ll	lm=9,33	ll=9,79			{0-}
C	Nsh14 (Pu)	68.8	II-8_sa *	67.8	AG	AG	AA	AA	AG	AA	G-vim	5	18	1	lm	ll	lm=5,64	ll=5,60
C	Nsh14 (Pu)	68.8	II_f20_2*******	65	No grand parental data										nn	np	nn=5,31	np=6,29			{-0}
C	Nsh14 (IRR)	93.5	II_f70*******	94.1	No grand parental data							3	10	2	nn	np	nn=3,98	np=4,38			{-0}	II_f70 and XIV_20_sa in repulsion
C	Nsh14 (IRR)	93.5	XIV_20_sa******	99	GG	AA	AG	AA	AA	AG	G-vim				nn	np	nn=4,34	np=3,99			{-1}
C	MeanD13 (IRR)	64.0	II_f20*******	65	No grand parental data							2	7	2	nn	np	nn=11,79	np=10,92			{-0}
C	MeanD13 (IRR)	64.0	V-3*	62.7	TT	TT	TT	TT	AT	TT	A-vim				lm	ll	lm=11,54	ll=11,24
C	MeanD14 (IRR)	65.0	II_f20*******	65	No grand parental data							2	9	3	nn	np	nn=16,9	np=15,4			{-0}
C	MeanD14 (IRR)	65.0	V-3*	62.7	TT	TT	TT	TT	AT	TT	A-vim				lm	ll	lm=16,4	ll=15,99
C	MeanD14 (NI)	89.6	II_f59*******	89.6	No grand parental data							1	10	1	nn	np	nn=14,4	np=16,0			{-1}	II_f59 and XIV_2om_sa_pI in repulsion
C	MeanD14 (NI)	89.6	XIV_2om_sa_pI******	84.5	CC	CC	CC	AA	CC	AC	A-schw				nn	np	nn=15,79	np=14,56			{-0}
C	SumBA13(Pu)	76.1	II_f122*****	76.1	No grand parental data							9	11	2	nn	np	nn=769,4	np=855,4			{-0}
C	SumBA13(Pu)	76.1	II-8_sa *	67.8	AG	AG	AA	AA	AG	AA	G-vim				lm	ll	lm=775,0	ll=842,3
C	SumBA13 (P: Pu-IRR)	74.7	II_f31*******	73.6	No grand parental data							0.25	0.52	0.02	nn	np	nn=-0,24	np=0,26
C	SumBA13 (P: Pu-IRR)	74.7	II-8_sa (ns)	67.8	AG	AG	AA	AA	AG	AA	G-vim				lm	ll	lm=-0,12	ll=0,11
C	SumBA13 (P: Pu-NI)	79.0	II_f123*****	79	No grand parental data							0.22	0.48	0.00	hk	hk	hh=0,34	hk=-0,03	kk=-0,35
C	SumBA13 (P: Pu-NI)	79.0	XIV_2om_sa_pI*****	84.5	CC	CC	CC	AA	CC	AC	A-schw				nn	np	nn=-0,19	np=0,21
C	FW10 (Pu)	76.1	II_f122****	76.1	No grand parental data							7	10	5	nn	np	nn=0,948	np=1,034			{-0}
C	FW10 (Pu)	76.1	II-8_sa **	67.8	AG	AG	AA	AA	AG	AA	G-vim				lm	ll	lm=0,956	ll=1,028
C	FW14 (Pu)	75.7	II_f122******	76.1	No grand parental data							11	14	0	nn	np	nn=2,502	np=2,850			{-0}
C	FW14 (Pu)	75.7	II-8_sa ****	67.8	AG	AG	AA	AA	AG	AA	G-vim				lm	ll	lm=2,527	ll=2,803			{0-}
D	BB14 (IRR)	123.1	R_4_sa **	122.1	GG	AG	GG	AA	AG	AG	?	2	10	1	hk	hk	hh=2,78	hk=2,67	kk=2,56
D	BB14 (IRR)	123.1	III-18_sa *******	121.9	GG	AG	AG	AG	AG	AG	?				hk	hk	hh=2,83	hk=2,67	kk=2,53
D	BB14 (NI)	124.7	R_4_sa **	122.1	GG	AG	GG	AA	AG	AG	?	2	10	1	hk	hk	hh=2,82	hk=2,74	kk=2,63
D	BB14 (NI)	124.7	III-18_sa *******	121.9	GG	AG	AG	AG	AG	AG	?				hk	hk	hh=2,90	hk=2,72	kk=2,60
D	LS10 (Pu)	125.7	R_4_sa (ns)	122.1	GG	AG	GG	AA	AG	AG	?	6	8	1	hk	hk	hh=1,72	hk=1,77	kk=1,77
D	LS10 (Pu)	125.7	III-17_sa ******	130.1	AG	AG	AA	GG	GG	AG	A-vim				nn	np	nn=1,68	np=1,81			{-1}
D	LS13 (IRR)	126.7	III-17_sa *******	130.1	AG	AG	AA	GG	GG	AG	A-vim	2	4	3	nn	np	nn=2,89	np=3,00			{-1}
D	LS13 (NI)	128.3	III-17_sa *******	130.1	AG	AG	AA	GG	GG	AG	A-vim	1	3	1	nn	np	nn=2,46	np=2,54			{-1}
D	LS13 (P:Pu-IRR)	108.7	III-15_sa ***	101.1	AC	AC	AA	CC	AA	AC	C-schw	0.49	0.32	0.35	nn	np	nn=-0,145	np=0,169			{-0}
D	FW14 (Pu)	124.7	R_4_sa ****	122.1	GG	AG	GG	AA	AG	AG	?	17	4	2	hk	hk	hh=2,93	hk=2,68	kk=2,42
G	Nsh13 (Pu)	4.3	VI-3d *******	4.3	AA	AA	AA	AT	AT	AT	?	9	8	1	hk	hk	hh=10,33	hk=9,66	kk=8,77
G	Nsh13 (Pu)	4.3	VI_DT_20_sa_pI *****	2.1	CC	CC	CC	AA	CC	AC	A-schw				nn	np	nn=9,22	np=9,9
G	SumBA09 (Pu)	4.3	VI-3d *******	4.3	AA	AA	AA	AT	AT	AT	?	9	8	0	hk	hk	hh=145,6	hk=134,3	kk=122,7
G	SumBA09 (Pu)	4.3	VI_DT_20_sa_pI ***	2.1	CC	CC	CC	AA	CC	AC	A-schw				nn	np	nn=128,2	np=139,1
G	SumBA13 (Pu)	4.3	VI-3d *******	4.3	AA	AA	AA	AT	AT	AT	?	11	17	1	hk	hk	hh=918,9	hk=821,8	kk=698,8
G	SumBA13 (Pu)	4.3	VI_DT_20_sa_pI *******	2.1	CC	CC	CC	AA	CC	AC	A-schw				nn	np	nn=746,2	np=873,6
G	FW10 (Pu)	4.3	VI-3d *******	4.3	AA	AA	AA	AT	AT	AT	?	10	11	2	hk	hk	hh=1,095	hk=1,005	kk=0,886
G	FW10 (Pu)	4.3	VI_DT_20_sa_pI ******	2.1	CC	CC	CC	AA	CC	AC	A-schw				nn	np	nn=0,938	np=1,047
G	FW14 (Pu)	4.3	VI-3d *******	4.3	AA	AA	AA	AT	AT	AT	?	13	20	1	hk	hk	hh=3,113	hk=2,705	kk=2,238
G	FW14 (Pu)	4.3	VI_DT_20_sa_pI *******	2.1	CC	CC	CC	AA	CC	AC	A-schw				nn	np	nn=2,416	np=2,922
H	BB14 (Pu)	58.2	SB988 (ns)	60.2	No grand parental data							1	4	1	lm	ll	lm=3,39	ll=3,43
H	BB14 (Pu)	58.2	VI-16_sa *******	60.8	AG	GG	GG	AA	AA	AG	G-vim				nn	np	nn=3,48	np=3,34			{-1}	nn genotype earlier start
H	Nsh10 (Pu)	47.0	SB868 ******	46	No grand parental data							7	2	8	ef	eg	ee=4,79	ef=4,76	eg=4,60	fg=5,13
H	Nsh13 (Pu)	46.0	SB868 *******	46	No grand parental data							9	5	6	ef	eg	ee=9,74	ef=10,0	eg=8,63	fg=10,06
H	Nsh14 (Pu)	75.5	VI-5 ****	75.5	GG	AG	GG	AG	AG	AG	?	0	12	5	hk	hk	hh=5,60	hk=5,64	kk=6,27
H	MeanD09 (Pu)	50.8	XVIII_3_sa (ns)	50.8	AG	AG	AG	AG	AG	AA	?	0	4	2	lm	ll	lm=6,23	ll=6,26
H	MeanD09 (Pu)	50.8	Ro16_popI *******	53.9	No grand parental data										nn	np	nn=6,18	np=6,32			{-0}
H	MeanD13 (Pu)	49.8	VI_15_sa (ns)	49.8	GG	GG	GG	GG	AG	GG	A-vim	1	4	2	lm	ll	lm=8,90	ll=9,05
H	MeanD13 (Pu)	49.8	SB868 *****	46	No grand parental data										ef	eg	ee=9,18	ef=9,04	eg=8,82	fg=8,83
H	MeanD13 (IRR)	69.2	R_73_sa ****	74.2	AC	AA	AA	CC	AC	AC	?	1	9	3	hk	hk	hh=10,69	hk=11,51	kk=11,70
H	MeanD13 (NI)	65.7	VI-16_sa *******	60.8	AG	GG	GG	AA	AA	AG	G-vim	1	9	5	nn	np	nn=11,09	np=10,2			{-1}	Ro16_popI and VI-16_sa in repulsion
H	MeanD14 (IRR)	67.7	R_73_sa ******	74.2	AC	AA	AA	CC	AC	AC	?	1	8	6	hk	hk	hh=15,07	hk=16,56	kk=16,40
H	MeanD14 (NI)	64.7	VI-16_sa *****	60.8	AG	GG	GG	AA	AA	AG	G-vim	1	8	6	nn	np	nn=15,76	np=14,62			{-1}
H	SumBA09 (Pu)	48.6	SB868 ******	46	No grand parental data							4	8	16	ef	eg	ee=6,37	ef=6,25	eg=6,18	fg=6,17
H	SumBA13 (Pu)	45.6	SB868 *****	46	No grand parental data							9	12	9	ef	eg	ee=9,18	ef=9,04	eg=8,82	fg=8,82
H	SumBA13 (IRR)	49.6	VI_15_sa **	49.8	GG	GG	GG	GG	AG	GG	A-vim	8	19	2	lm	ll	lm=422,6	ll=457,4
H	SumBA13 (IRR)	49.6	SB868 *******	46	No grand parental data										ef	eg	ee=481,8	ef=439,7	eg=389,4	fg=430,9
H	SumBA13 (NI)	46.0	SB868 *******	46	No grand parental data							0	13	12	ef	eg	ee=459,6	ef=406,3	eg=358,3	fg=398,5
H	SumBA14 (IRR)	70.2	R_73_sa ****	74.2	AC	AA	AA	CC	AC	AC	?	10	10	15	hk	hk	hh=848,3	hk=1083,4	kk=1047,7
H	SumBA14 (NI)	46.0	SB868 ******	46	No grand parental data							1	15	12	ef	eg	ee=1122,6	ef=1000,8	eg=848,3	fg=961,2
H	FW10 (Pu)	48.6	VI_15_sa (ns)	49.8	GG	GG	GG	GG	AG	GG	A-vim	6	7	18	lm	ll	lm=0,983	ll=1,00
H	FW10 (Pu)	48.6	SB868 ******	46	No grand parental data										ef	eg	ee=1,04	ef=1,01	eg=0,894	fg=1,03
H	FW14 (Pu)	47.0	SB868 *******	46	No grand parental data							14	15	9	ef	eg	ee=2,82	ef=2,88	eg=2,27	fg=2,73
I	BB14 (IRR)	39.2	VIII_7_sa_pI *******	35.4	GG	AG	AG	AA	AG	AG	?	10	9	1	hk	hk	hh=2,9	hk=2,7	kk=2,5
I	BB14 (NI)	39.2	VIII_7_sa_pI *******	35.4	GG	AG	AG	AA	AG	AG	?	8	10	1	hk	hk	hh=2,9	hk=2,7	kk=2,5
I	BB14 (Pu)	20.6	VIII_4_sa *******	14	CC	CC	CC	AC	CC	AC	A-schw	2	4	3	nn	np	nn=3,3	np=3,5				np genotype earlier start
J	LS10 (Pu)	89.5	X-4 **	89.5	AA	AG	AG	AA	AG	AG	G-vim	4	12	1	hk	hk	hh=1,68	hk=1,76	kk=1,80
J	LS10 (Pu)	89.5	X_f30_2 *******	88.6	No grand parental data										nn	np	nn=1,65	np=1,86
J	LS13 (Pu)	89.8	X_f29 (ns)	89.8	No grand parental data							0	5	1	lm	ll	lm=1,96	ll=1,96
J	LS13 (Pu)	89.8	X-4 ****	89.5	AA	AG	AG	AA	AG	AG	G-vim				hk	hk	hh=1,90	hk=1,96	kk=2,01
J	MeanD13 (IRR)	86.9	X-f35 *******	86.9	No grand parental data							3	9	1	hk	hk	hh=10,63	hk=11,34	kk=12,11
J	MeanD13 (IRR)	86.9	X-4 *******	89.5	AA	AG	AG	AA	AG	AG	G-vim				hk	hk	hh=10,75	hk=11,32	kk=12,08
J	MeanD13 (NI)	88.9	X_f30 *******	88.9	No grand parental data							4	11	1	hk	hk	hh=11,69	hk=10,63	kk=9,92
J	MeanD13 (NI)	88.9	X-4 *******	89.5	AA	AG	AG	AA	AG	AG	G-vim				hk	hk	hh=9,97	hk=10,58	kk=11,50
J	MeanD13 (P: Pu-IRR)	100.3	X_27_sa (ns)	100.3	AC	CC	AC	CC	AC	CC	A-vim	0.10	0.46	0.12	lm	ll	lm=-0,06	ll=0,05
J	MeanD13 (P: Pu-IRR)	100.3	X_f9 *******	100.7	No grand parental data										nn	np	nn=0,26	np=-0,19			{-0}	X_f9 and X_18_sa in repulsion
J	MeanD13 (P: Pu-IRR)	100.3	X_18_sa ******	110.6	GG	GG	GG	AG	GG	AG	A-schw				nn	np	nn=-0,20	np=0,20			{-1}
J	MeanD13 (P: Pu-NI)	83.2	X_f38 *******	83.2	No grand parental data							0.05	0.49	0.14	nn	np	nn=-0,22	np=0,26			{-1}	X-f9 and X_f38 in repulsion
J	MeanD13 (P: Pu-NI)	83.2	X-4 ****	89.5	AA	AG	AG	AA	AG	AG	G-vim				hk	hk	hh=0,30	hk=-0,04	kk=-0,17
J	MeanD14 (IRR)	86.9	X-f35 *******	86.9	No grand parental data							4	10	0	hk	hk	hh=14,97	hk=16,22	kk=17,34
J	MeanD14 (IRR)	86.9	X-4 *******	89.5	AA	AG	AG	AA	AG	AG	G-vim				hk	hk	hh=15,07	hk=16,16	kk=17,24
J	MeanD14 (NI)	87.6	X_f33 *******	87.6	No grand parental data							3	14	1	nn	np	nn=16,35	np=14,17			{-1}	X_f33 in repulsion with X_f20
J	MeanD14 (NI)	87.6	X-4 *******	89.5	AA	AG	AG	AA	AG	AG	G-vim				hk	hk	hh=13,98	hk=15,18	kk=16,53
J	SumBA13 (IRR)	92.5	X_f20 *******	92.5	No grand parental data							6	23	3	nn	np	nn=383,9	np=492,3			{-0}	x_f20 and X18_sa in repulsion
J	SumBA13 (IRR)	92.5	X-4 *******	89.5	AA	AG	AG	AA	AG	AG	G-vim				hk	hk	hh=374,5	hk=439,7	kk=495,7
J	SumBA13 (IRR)	102.1	X_f8_2 *******	102.1	No grand parental data							18	5	10	lm	ll	lm=488,0	ll=383,9			{0-}
J	SumBA13 (IRR)	102.1	X_18_sa *******	110.6	GG	GG	GG	AG	GG	AG	A-schw				nn	np	nn=474,3	np=399,6			{-1}	X_f38 & X_f33 & X_18_sa in coupling
J	SumBA13 (NI)	87.6	X_f33 *******	87.6	No grand parental data							7	25	1	nn	np	nn=463,9	np=354,7			{-1}
J	SumBA13 (NI)	87.6	X-4 *******	89.5	AA	AG	AG	AA	AG	AG	G-vim				hk	hk	hh=344,5	hk=401,5	kk=472,2
J	SumBA13 (P: Pu-IRR)	83.2	X_f38 *******	83.2	No grand parental data							0.23	0.56	0.32	nn	np	nn=-0,28	np=0,30
J	SumBA13 (P: Pu-IRR)	83.2	X-4 *******	89.5	AA	AG	AG	AA	AG	AG	G-vim				hk	hk	hh=0,51	hk=-0,16	kk=-0,18
J	SumBA13 (P: Pu-NI)	83.2	X_f38 *******	83.2	No grand parental data							0.28	0.54	0.23	nn	np	nn=-0,28	np=0,28
J	SumBA13 (P: Pu-NI)	83.2	X-4 *******	89.5	AA	AG	AG	AA	AG	AG	G-vim				hk	hk	hh=0,50	hk=-0,11	kk=-0,22
J	SumBA14 (IRR)	92.5	X_f20 *******	92.5	No grand parental data							7	26	3	nn	np	nn=880,4	np=1165,2			{-0}	X_f20_sa and X_f38 in repulsion
J	SumBA14 (IRR)	92.5	X-4 *******	89.5	AA	AG	AG	AA	AG	AG	G-vim				hk	hk	hh=850,1	hk=1024,8	kk=1175,6
J	SumBA14 (NI)	84.4	X_f38 *******	83.2	No grand parental data							7	29	3	nn	np	nn=1127,5	np=848,5			{-1}
J	SumBA14 (NI)	84.4	X-4 *******	89.5	AA	AG	AG	AA	AG	AG	G-vim				hk	hk	hh=824,9	hk=965,0	kk=1166,0
O	BB14 (IRR)	102.8	XVI_12_om_sa_pI*******	99.8	AC	CC	AC	CC	CC	AC	A-vim	1	11	2	nn	np	nn=2,8	np=2,5
O	BB14 (NI)	102.8	XVI_12_om_sa_pI*******	99.8	AC	CC	AC	CC	CC	AC	A-vim	1	11	1	nn	np	nn=2,9	np=2,6
P	Nsh13 (IRR)	95.2	II-23_sa *******	93.2	AA	AA	AA	AG	AA	AG	G-schw	13	10	5	nn	np	nn=3,95	np=3,58				np genotype less number of shoots, lower diameters
P	Nsh13 (NI)	86.9	II-23_sa *******	93.2	AA	AA	AA	AG	AA	AG	G-schw	6	9	3	nn	np	nn=3,80	np=3,51
P	Nsh13 (P: Pu-IRR)	96.2	II-23_sa *******	93.2	AA	AA	AA	AG	AA	AG	G-schw	0.70	0.67	0.09	nn	np	nn=-0,35	np=0,29
P	Nsh13 (P: Pu-NI)	95.2	II-23_sa *******	93.2	AA	AA	AA	AG	AA	AG	G-schw	0.45	0.63	0.11	nn	np	nn=-0,33	np=0,28
P	Nsh14 (IRR)	86.9	II-23_sa *******	93.2	AA	AA	AA	AG	AA	AG	G-schw	11	11	6	nn	np	nn=4,36	np=4,00
P	Nsh14 (NI)	93.2	II-23_sa *******	93.2	AA	AA	AA	AG	AA	AG	G-schw	6	7	5	nn	np	nn=4,22	np=3,94
P	MeanD13 (IRR)	88.9	II-23_sa ******	93.2	AA	AA	AA	AG	AA	AG	G-schw	7	7	1	nn	np	nn=11,78	np=11,07
P	MeanD13 (NI)	91.9	II-23_sa *******	93.2	AA	AA	AA	AG	AA	AG	G-schw	5	14	1	nn	np	nn=11,49	np=10,02
P	MeanD13 (P: Pu-IRR)	89.9	II-23_sa *******	93.2	AA	AA	AA	AG	AA	AG	G-schw	0.42	0.62	0.02	nn	np	nn=-0,30	np=0,26
P	MeanD13 (P: Pu-NI)	90.9	II-23_sa *******	93.2	AA	AA	AA	AG	AA	AG	G-schw	0.26	0.96	0.10	nn	np	nn=-0,49	np=0,43
P	MeanD13 (P: IRR-NI)	98.2	II_37_sa_pI *******	100.3	AA	AA	AA	GG	AA	AG	G-schw	0.18	0.38	0.01	nn	np	nn=-0,20	np=0,17
P	MeanD14 (IRR)	93.2	II-23_sa *******	93.2	AA	AA	AA	AG	AA	AG	G-schw	6	8	2	nn	np	nn=16,92	np=15,62
P	MeanD14 (NI)	93.2	II-23_sa *******	93.2	AA	AA	AA	AG	AA	AG	G-schw	3	16	1	nn	np	nn=16,54	np=14,13
P	SumBA13 (IRR	91.9	II-23_sa *******	93.2	AA	AA	AA	AG	AA	AG	G-schw	0	26	1	nn	np	nn=499,3	np=390,1
P	SumBA13 (NI)	89.9	II-23_sa *******	93.2	AA	AA	AA	AG	AA	AG	G-schw	4	38	6	nn	np	nn=485,4	np=341,9
P	SumBA13 (P: Pu-IRR)	93.2	II-23_sa *******	93.2	AA	AA	AA	AG	AA	AG	G-schw	0.06	0.91	0.02	nn	np	nn=-0,50	np=0,41
P	SumBA13 (P: Pu-NI)	91.9	II-23_sa *******	93.2	AA	AA	AA	AG	AA	AG	G-schw	0.15	1.14	0.14	nn	np	nn=-0,61	np=0,51
P	SumBA14 (IRR	93.2	II-23_sa *******	93.2	AA	AA	AA	AG	AA	AG	G-schw	2	27	4	nn	np	nn=1173,6	np=902,9
P	SumBA14 (NI)	93.2	II-23_sa *******	93.2	AA	AA	AA	AG	AA	AG	G-schw	5	37	6	nn	np	nn=1182,7	np=822,7
R	Nsh10 (Pu)	41.3	XIX_5_sa ******	47.5	CG	CG	CG	CC	CC	CG	G-vim	4	7	5	nn	np	nn=4,68	np=5,00			{-1}
R	Nsh13 (Pu)	19.3	S_XIX_1_sa_pI (ns)	17.3	GG	GG	GG	GG	AG	GG	A-vim	3	24	1	lm	ll	lm=9,74	ll=9,39
R	Nsh13 (Pu)	19.3	XIX_5_sa *******	47.5	CG	CG	CG	CC	CC	CG	G-vim				nn	np	nn=9,04	np=10,30			{-1}	XIX_5_sa and XIX-3d in repulsion
R	Nsh13 (Pu)	19.3	XIX-3d	50.4	AT	AA	AT	AA	TT	AT	A-schw				nn	np	nn=10,22	np=9,10			{-0}
R	Nsh14 (Pu)	17.3	S_XIX_1_sa_pI (ns)	17.3	GG	GG	GG	GG	AG	GG	A-vim	3	21	1	lm	ll	lm=5,90	ll=5,71
R	Nsh14 (Pu)	17.3	XIX_5_sa *******	47.5	CG	CG	CG	CC	CC	CG	G-vim				nn	np	nn=5,51	np=6,22			{-1}
R	Nsh14 (Pu)	15.9	XIX-3d	50.4	AT	AA	AT	AA	TT	AT	A-schw				nn	np	nn=6,19	np=5,53			{-0}
R	SumBA09 (Pu)	17.3	S_XIX_1_sa_pI (ns)	17.3	GG	GG	GG	GG	AG	GG	A-vim	3	18	5	lm	ll	lm=135,5	ll=131,6
R	SumBA09 (Pu)	17.3	XIX_5_sa *******	47.5	CG	CG	CG	CC	CC	CG	G-vim				nn	np	nn=127,8	np=141,8			{-1}
R	SumBA09 (Pu)	17.3	XIX-3d	50.4	AT	AA	AT	AA	TT	AT	A-schw				nn	np	nn=140,5	np=128,6			{-0}
R	SumBA13 (Pu)	18.3	S_XIX_1_sa_pI (ns)	17.3	GG	GG	GG	GG	AG	GG	A-vim	3	27	3	lm	ll	lm=821,8	ll=796,9
R	SumBA13 (Pu)	18.3	XIX_5_sa *******	47.5	CG	CG	CG	CC	CC	CG	G-vim				nn	np	nn=758,6	np=880,8			{-1}
R	SumBA13 (Pu)	15.9	XIX-3d	50.4	AT	AA	AT	AA	TT	AT	A-schw				nn	np	nn=874,9	np=762,7			{-0}
R	FW10 (Pu)	16.9	S_XIX_1_sa_pI (ns)	17.3	GG	GG	GG	GG	AG	GG	A-vim	3	23	5	lm	ll	lm=1,009	ll=0,975
R	FW10 (Pu)	16.9	XIX_5_sa *******	47.5	CG	CG	CG	CC	CC	CG	G-vim				nn	np	nn=0,935	np=1,073			{-1}
R	FW10 (Pu)	16.9	XIX-3d	50.4	AT	AA	AT	AA	TT	AT	A-schw				nn	np	nn=1,062	np=0,942			{-0}
R	FW14 (Pu)	15.9	S_XIX_1_sa_pI (ns)	17.3	GG	GG	GG	GG	AG	GG	A-vim	3	26	2	lm	ll	lm=2,718	ll=2,615
R	FW14 (Pu)	15.9	XIX_5_sa *******	47.5	CG	CG	CG	CC	CC	CG	G-vim				nn	np	nn=2,503	np=2,895			{-1}
R	FW14 (Pu)	15.9	XIX-3d	50.4	AT	AA	AT	AA	TT	AT	A-schw				nn	np	nn=2,880	np=2,513			{-0}
	Assumptions for estimates of effects in interval mapping:
	ab x cd --> means values for the classes: ac, ad, bc, bd
	Maternal effect=((ac+ad)-(bc+bd))/2
	Paternal effect= ((ac+bc)-(ad+bd))/2
	Interaction effect=((ac+bd)-(ad+bc))/2
